# Supplementary material for: Medicalizing risk: How experts and consumers manage uncertainty in genetic health testing
Source: PLoS One. 2022 Aug 4;17(8):e0270430. doi: 10.1371/journal.pone.0270430 (PMC9352100; doi:10.1371/journal.pone.0270430)
Supplement: S1 File — Python code. (PY) [file pone.0270430.s002.py]

# necessary libraries 
import pandas as pd
import praw
import datetime as dt
import csv
from praw.models import MoreComments


# Credentials for using Reddit API. Get these from your account on reddit
reddit = praw.Reddit(
	client_id='',
	client_secret='',
	user_agent='',
	username='',
	password='')


############### REDDIT POSTS FOR SUBREDDIT & KEYWORD ######################

# Read input file using two specific columns: subreddits and keywords
matrix_data = pd.read_csv('FILEPATH_TO_INPUT_FILE', sep=',', usecols= ['subreddit', 'keyword'])


# create dictionary for input data
matrix_data_dict={k: g["keyword"].tolist() 
                  for k,g in matrix_data.groupby("subreddit")}

# create output dictionary for data from reddit api
matrix_output_dict = { "id":[], \
                "subreddit":[], \
                "created_utc":[], \
                "title":[], \
               "url":[], \
               "num_comments": [], \
               "upvote_ratio":[], \
               "score":[]}

# For loop iterates through the subreddit & keywords combinations in the input dictionary then,
## second for loop iterates through each keyword, uses PRAW's reddit.subreddit() function to fetch data for the given subreddit & keyword.
### In the body of the second for loop populate the output dictionary with data from reddit
for subreddit, keyword in matrix_data_dict.items():
    for i in keyword:
        for submission in reddit.subreddit(subreddit).search(i, limit=1):
                print(subreddit, ":", i)
                matrix_output_dict["id"].append(submission.id)
                matrix_output_dict["subreddit"].append(submission.subreddit)
                matrix_output_dict["created_utc"].append(submission.created_utc)
                matrix_output_dict["title"].append(submission.title)
                matrix_output_dict["url"].append(submission.url)
                matrix_output_dict["num_comments"].append(submission.num_comments)
                matrix_output_dict["upvote_ratio"].append(submission.upvote_ratio)
                matrix_output_dict["score"].append(submission.score)

# Create a dataframe out of the output dictionary. Then write the dataframe to a csv stored in the same directory of where this script is stored
matrix_output_data = pd.DataFrame(matrix_output_dict)
matrix_output_data.to_csv('./output_matrix_data.csv', index=False)


############### COMMENTS FOR EACH POST ######################

# Read input file of postIDs to comments_data dataframe (generated using above code).
## For testing consider using the `nrows` argument in read_csv() to read in a small set of postIDs
comments_data = pd.read_csv('./matrix_submissionID_list.csv', sep=',')


# For loop iterates through the postIDs in the comments_data dataframe.
## In the body of the loop, use PRAW to fetch data for each postID 
for i in comments_data.id:
  submission = reddit.submission(id=i)
  print("[POST TITLE]: \n"+ submission.title.upper()+"\n\n")

  # Use replace_more() to expand full comment tree
  submission.comments.replace_more(limit=0)
  for top_level_comment in submission.comments:
    print(top_level_comment.body)
  print("[ALL COMMENTS]\n")
  print("[All top-level comments, then second-level comments and so on until there are no comments left]\n")
  for comment in submission.comments.list():
    print(comment.body)
